# Supplementary material for: Occupancy Modeling, Maximum Contig Size Probabilities and Designing Metagenomics Experiments
Source: PLoS One. 2010 Jul 29;5(7):e11652. doi: 10.1371/journal.pone.0011652 (PMC2912229; doi:10.1371/journal.pone.0011652)
Supplement: File S1 — R scripts for performing computations described in Stanhope (2010). (0.00 MB GZ) [file pone.0011652.s001.gz]

Archive with 7 entries (7 files):
- Read.Me
- design_fixed_pool.R
- design_fixed_pool_distributed_size_abundance.R
- design_single_novel.R
- design_stochastic_pool_distributed_size_abundance.R
- maximum_contig_length_simulation.R
- metagenome_assembly_simulation.R
